# Supplementary material for: How to Address Consumers’ Concerns and Information Needs about Emerging Chemical and Microbial Contaminants in Drinking Water; The Case of GenX in The Netherlands
Source: Int J Environ Res Public Health. 2021 Oct 11;18(20):10615. doi: 10.3390/ijerph182010615 (PMC8535398; doi:10.3390/ijerph182010615)
Supplement: Supplementary file 1 [file ijerph-18-10615-s001.zip]

Archive with 1 entries (1 files):
- ijerph-1368681-supplementary.pdf
